# Supplementary material for: Proteomics Analysis of Andrographolide-Induced Apoptosis via the Regulation of Tumor Suppressor p53 Proteolysis in Cervical Cancer-Derived Human Papillomavirus 16-Positive Cell Lines
Source: Int J Mol Sci. 2021 Jun 24;22(13):6806. doi: 10.3390/ijms22136806 (PMC8268713; doi:10.3390/ijms22136806)
Supplement: Supplementary file 1 [file ijms-22-06806-s001.zip]

Archive with 5 entries (4 files):
- ijms-1258209-supplementary/__MACOSX/
- ijms-1258209-supplementary/__MACOSX/._Supplementary Table 1.docx
- ijms-1258209-supplementary/__MACOSX/._Supplementary Table 2.xlsx
- ijms-1258209-supplementary/Supplementary Table S1.pdf
- ijms-1258209-supplementary/Supplementary Table S2.xlsx
