# Supplementary material for: Proteomics Analysis of Andrographolide-Induced Apoptosis via the Regulation of Tumor Suppressor p53 Proteolysis in Cervical Cancer-Derived Human Papillomavirus 16-Positive Cell Lines
Source: Int J Mol Sci. 2021 Jun 24;22(13):6806. doi: 10.3390/ijms22136806 (PMC8268713; doi:10.3390/ijms22136806)
Supplement: Supplementary file 1 [file ijms-22-06806-s001.zip › ijms-1258209-supplementary/Supplementary Table S2.xlsx]

## Sheet: List of the DEP
Table S2. Lists of the differentially expressed proteins in Androg-treated HPV16-positive cervical cancer cells.
The differentially expressed proteins			Log2 ratio of Androg-treated/untreated
Protein name(Entry)	Accession number(GI)	Gene name	SiHa	CaSki
Overexpressed proteins
AACS	74750446	AACS	7.33989	2.2508
SYAM	74742244	AARS2	13.478	13.5702
LMTK1	114149222	AATK	2.01471	16.1688
ABCAC	269849713	ABCA12	16.7599	15.2133
TARSH	50401533	ABI3BP	2.11646	14.3301
1A1L2	296439453	ACCSL	12.5441	16.1476
ACO12	25008183	ACOT12	11.7786	13.0051
PPAL	115502439	ACP2	2.90019	11.2342
ARP3	47117647	ACTR3	14.9773	12.6893
ADA17	14423632	ADAM17	2.37167	2.53112
ADA29	145559438	ADAM29	15.3461	16.0254
A4AS1	74745067	ADAMTSL4-AS1	13.4708	15.4576
AGRB1	410516865	ADGRB1	3.63709	18.2266
ADA1D	1168243	ADRA1D	15.0181	4.3801
AF1L1	156630522	AFAP1L1	14.5432	18.9521
AKCL2	269849539	AKR1E2	3.06284	16.2666
AL1A1	118495	ALDH1A1	13.8686	2.92101
AL9A1	62511242	ALDH9A1	12.8181	14.2252
AG10B	296434391	ALG10B	13.2866	12.8813
LOX5	126407	ALOX5	3.27689	2.45271
AMGO1	68052342	AMIGO1	14.3614	13.8711
AKIB1	158937428	ANKIB1	4.3675	13.928
AN13B	269849747	ANKRD13B	5.12583	16.3505
ANKR9	34582329	ANKRD9	2.49542	14.0814
ANO4	121942141	ANO4	4.9066	4.17627
ANTR1	17366074	ANTXR1	13.6076	14.8503
AP3B2	18202497	AP3B2	13.0262	14.4225
ABC3G	44887683	APOBEC3G	14.6346	14.2753
APOBR	519668661	APOBR	13.6648	15.8924
APOL5	17433287	APOL5	13.7943	14.2798
ARAP1	226694321	ARAP1	3.59485	2.70693
RHG17	74736331	ARHGAP17	14.3446	14.2265
GDIR1	1707892	ARHGDIA	15.5071	18.1167
ARMC5	145558851	ARMC5	15.4979	14.8324
ARVC	12229553	ARVCF	14.2888	14.1768
ATAD5	296439460	ATAD5	4.37805	2.11047
AT11B	30316395	ATP11B	14.4088	2.24333
AT12A	212287925	ATP12A	16.6572	14.139
VPP1	59803038	ATP6V0A1	14.7951	13.0505
VATC1	401329	ATP6V1C1	15.0564	12.6234
AT8B2	30316371	ATP8B2	2.96705	18.5977
AT7L2	74745198	ATXN7L2	3.47535	15.4702
AVL9	74730135	AVL9	16.4173	14.3159
BACH1	6686266	BACH1	2.4084	5.18409
B2L14	56748611	BCL2L14	12.0485	17.4679
BCL6	728952	BCL6	13.8308	17.9015
BECN1	13124704	BECN1	14.3161	15.1224
CDK16	266425	BICDL1	5.08045	3.04139
BIN2	143811367	BIN2	15.7221	10.6637
BMP4	115073	BMP4	13.1936	2.16145
BMR1A	61252444	BMPR1A	12.6999	17.0522
BRMS1	18202959	BRMS1	13.094	17.2064
BRWD3	313104082	BRWD3	4.57496	14.5024
BT1A1	317373471	BTN1A1	16.4435	14.2834
BT3A3	59799178	BTN3A3	14.4637	16.0553
BUD13	74732865	BUD13	16.3401	12.8563
CJ142	857215251	C10orf142	13.5386	2.11321
CP071	296439389	C16orf71	15.2469	3.05944
CQ047	300669697	C17orf47	13.8372	14.1721
CT144	24211595	C20orf144	2.15145	16.5873
C2CD3	313104297	C2CD3	15.5437	12.6989
CB050	74717017	C2orf50	12.8497	16.9835
CO3	119370332	C3	8.52363	19.8339
YD286	449081293	C5orf63	2.11797	2.81641
CG031	269849700	C7orf31	15.0967	15.5798
CI043	71152406	C9orf43	14.0925	13.2451
CA2D2	387912827	CACNA2D2	2.08789	13.4485
CAPS2	85540964	CADPS2	13.1722	2.49084
CAHM1	68565595	CALHM1	15.4271	12.7752
CAHM2	67461081	CALHM2	2.46085	18.5352
CAMP3	61213747	CAMSAP3	14.1311	2.31248
CAN3	1345664	CAPN3	11.3141	2.10834
CAN9	32129432	CAPN9	13.2081	2.87852
CARL3	172045774	CARMIL3	12.4928	15.3651
SYCC	20141641	CARS	3.15275	15.1899
CSC2A	74710415	CASC2	13.1479	13.932
MTG16	160013446	CBFA2T3	16.7605	12.9544
CCD15	160017591	CCDC15	17.054	14.1924
CC171	71658803	CCDC171	16.9399	14.0315
CCD42	97045403	CCDC42	16.548	13.8902
CCD47	74731083	CCDC47	15.624	16.7029
CCDC6	292494979	CCDC6	5.15301	12.7241
CCD71	317373459	CCDC71	12.713	12.0615
GRDN	147644956	CCDC88A	5.09141	3.57785
CCN2	116241320	CCN2	16.2253	14.984
CCPG1	160380597	CCPG1	2.70572	2.22365
CCSE1	205815669	CCSER1	3.4048	2.19349
TCPB	6094436	CCT2	19.3957	15.7169
TCPH	3041738	CCT7	16.0005	14.2212
CLC4K	229784129	CD207	11.241	13.9015
CD22	6166019	CD22	16.8591	14.6491
CD36	115982	CD36	14.9764	13.2994
CD79B	728994	CD79B	15.1706	17.1315
CDAN1	296439465	CDAN1	17.0879	13.5828
CC14A	55976620	CDC14A	17.5334	13.983
CDC73	74749063	CDC73	16.7361	20.0454
CADH1	399166	CDH1	2.01443	16.1046
CAD17	308153624	CDH17	13.4477	15.1308
CAD23	408359994	CDH23	16.6658	16.921
CDHR3	74758833	CDHR3	12.5895	2.00754
CDK13	66774048	CDK13	2.92367	18.8756
CDK14	93141297	CDK14	14.6769	13.5256
CDKL2	74762639	CDKL2	12.0728	16.7899
CE126	296439319	CEP126	13.1447	13.069
CE290	116241294	CEP290	4.32509	4.92366
CEP89	296439414	CEP89	2.62224	14.7166
CERS5	51316484	CERS5	11.9568	13.1602
CFA70	635377429	CFAP70	15.6521	5.47098
PROP	464473	CFP	16.4754	17.1543
CAF1B	3121829	CHAF1B	15.9578	2.95014
CHID1	74733460	CHID1	12.5779	3.93998
CHSS3	145559453	CHSY3	13.8424	16.9792
CIP2A	147647143	CIP2A	17.4574	4.43285
CLC1B	134035066	CLEC1B	13.9936	2.44109
EPN4	41016993	CLINT1	12.6711	3.42308
CLIP2	74753268	CLIP2	17.6671	16.3792
CLH1	1705916	CLTC	13.9307	19.9206
CLUS	116533	CLU	3.30319	13.7088
CNTN4	55976529	CNTN4	14.2878	15.4499
CNTRB	74728485	CNTROB	18.8129	12.8578
COG6	182676410	COG6	14.1698	11.7893
CO4A4	259016360	COL4A4	14.7644	17.0609
CO6A3	311033499	COL6A3	17.1674	3.80296
COPG2	13124090	COPG2	13.8124	14.8744
COQ6	26006952	COQ6	13.7737	6.35071
COR1C	12643898	CORO1C	16.5091	13.7084
CBPA4	61252703	CPA4	14.9867	16.8774
CPSF1	23503048	CPSF1	17.0239	13.1933
CPXM2	296439384	CPXM2	13.1482	2.73476
CR1	290457678	CR1	15.4275	14.443
CREB5	334302918	CREB5	12.9229	12.8627
CRAC1	50400672	CRTAC1	14.2527	14.3899
CRTC2	167009135	CRTC2	18.8993	14.8549
ERPG3	1248310745	CSB-PGBD3	12.5231	12.8783
IL3RB	1345923	CSF2RB	11.9794	12.5971
CSMD3	257051058	CSMD3	5.1825	2.66224
CSRP2	2497674	CSRP2	13.766	14.364
CTNA2	114152793	CTNNA2	12.7835	16.0197
CATF	12643325	CTSF	15.2764	17.4816
CUBN	311033498	CUBN	12.2399	6.51293
CUL9	57015409	CUL9	3.31986	16.2719
CUZD1	74750426	CUZD1	3.7686	15.5018
CP17A	117283	CYP17A1	12.1015	12.911
CP24A	19862747	CYP24A1	16.2891	12.9089
CP4Z2	187470849	CYP4Z2P	16.4609	17.8736
DAB2P	116247768	DAB2IP	2.51306	13.2256
DCBD2	57013820	DCBLD2	2.0719	16.2007
DCST1	74756229	DCST1	2.22906	16.3967
DDB1	12643730	DDB1	15.671	13.4996
DDR1	729008	DDR1	16.8814	14.7662
DDX10	76803554	DDX10	17.8742	2.67949
DDX23	160385708	DDX23	4.27222	17.4205
DDX41	20532370	DDX41	11.9288	2.66735
DB119	41713338	DEFB119	15.6725	13.6201
DB121	61212937	DEFB121	12.4589	12.4026
DELE1	116242599	DELE1	11.5889	16.1584
DEN1C	74750652	DENND1C	4.30259	14.229
DEPD5	510120820	DEPDC5	2.32054	16.9399
DGAT1	33302597	DGAT1	13.1555	12.37
DGCR8	23813990	DGCR8	11.4011	11.7194
DGKG	311033457	DGKG	12.3728	4.49801
DGKH	74762463	DGKH	15.6202	2.23211
DGKK	74708075	DGKK	18.9391	16.3768
DHX32	74759011	DHX32	3.19147	5.11525
DIAP2	6166119	DIAPH2	2.70086	17.1526
DKK1	13124053	DKK1	16.6576	12.7659
EPHAA	476007830	DLEC1	15.9029	15.5937
DLGP1	18201963	DLGAP1	15.1916	2.51191
DMWD	215274169	DMWD	13.8713	16.1208
ATM	575773389	DNAH10	3.22551	8.2212
DYH3	74762616	DNAH3	3.15168	2.87079
DJB11	18203497	DNAJB11	13.8321	13.8637
DNM3B	17375667	DNMT3B	16.6562	19.6161
DPH7	68565266	DPH7	13.7207	12.9284
DPP4	1352311	DPP4	13.5075	16.1262
DPP6	218512016	DPP6	14.2144	13.73
D19L1	121941680	DPY19L1	11.665	12.8215
D19L2	162416266	DPY19L2	12.8831	14.0872
DPYD	160332325	DPYD	5.59131	2.50445
NC2A	56404465	DRAP1	13.8751	15.4355
DTBP1	38604971	DTNBP1	14.9644	15.2422
DUS11	1372149858	DUSP11	14.1224	14.6636
DUS27	74747829	DUSP27	2.00746	2.0383
DYRK4	68566308	DYRK4	15.7108	16.5896
ECHD1	124007138	ECHDC1	14.9236	12.2625
ECT2L	189046616	ECT2L	12.0932	14.8398
EFCE2	1352911975	EEF1AKMT4-ECE2	13.059	12.8313
EGF	251757262	EGF	14.8575	13.9706
EHMT2	116241348	EHMT2	2.33312	4.96697
E2AK2	125527	EIF2AK2	10.8814	16.4839
ELOA2	145559470	ELOA2	15.6981	16.1983
ELP3	145558902	ELP3	14.6176	16.8184
ENDOV	74729504	ENDOV	13.7231	16.8997
ENOB	425906077	ENO3	15.4024	17.8501
ENPP2	290457674	ENPP2	2.92003	5.60761
EP400	317373565	EP400	3.01344	4.35714
EPAS1	32470617	EPAS1	13.4846	17.6516
E41L2	17432978	EPB41L2	12.5009	14.1838
E41L3	17433099	EPB41L3	14.6807	15.5009
EPCAM	160266056	EPCAM	2.13691	3.47315
KR411	296434556	EPHA10	13.0099	12.6389
EPHA5	259016353	EPHA5	15.2229	14.5239
HYEP	123926	EPHX1	13.219	14.3125
ERIP6	121944419	ERICH6	15.1009	3.12063
ENR1	44887883	ERV3-1	13.947	16.949
FHR5	23396597	ERVFC1	15.5882	0
GAK5	50400656	ERVK-5	15.7654	13.4168
OAS3	317373408	ESYT1	4.42316	5.22321
EX3L4	290457635	EXOC3L4	5.93035	16.025
NALP5	215274029	EXTL3	5.32764	12.4824
F178B	172045738	FAM178B	13.2148	3.89455
F184A	209572754	FAM184A	3.40894	16.1438
FA20A	269849750	FAM20A	17.966	15.5274
FA20C	327478506	FAM20C	15.4719	4.31982
FA24B	166897968	FAM24B	13.1646	13.0411
FA47A	223590225	FAM47A	4.6825	2.89655
FAM9A	29336759	FAM9A	15.6257	18.6228
FANCI	212276518	FANCI	2.46632	4.04208
SEPR	292495099	FAP	17.0731	14.8643
SYFB	296452943	FARSB	17.5387	4.12291
FBLN2	224471827	FBLN2	11.3595	14.9252
FBSL	317373568	FBRSL1	14.9319	17.9832
FBXL7	37537858	FBXL7	13.1151	13.7263
FBX3	145559474	FBXO3	3.11033	2.47188
FBX41	387912926	FBXO41	14.9344	14.4745
FBX9	13124238	FBXO9	13.5718	12.8936
URP2	41018464	FERMT3	15.1999	2.42491
FIBG	20178280	FGG	11.7469	14.1562
FGL2	12230074	FGL2	12.2337	17.224
FLOT2	254763294	FLOT2	15.0417	16.3933
FLT3	156630887	FLT3	11.9882	14.6304
FMN1	327478585	FMN1	14.4463	14.82
FMNL2	238054383	FMNL2	19.3991	14.9556
FOLH1	548615	FOLH1	12.2209	11.6255
FOXN3	8134361	FOXN3	13.2264	14.9234
FPGT	1384010313	FPGT	12.0794	13.5401
FRAT1	51338813	FRAT1	15.0351	15.4774
FRMD3	166988475	FRMD3	14.9045	14.6868
FRMD7	74749680	FRMD7	12.8613	3.79925
FSD1	74733152	FSD1	14.4181	4.251
FST	23831079	FST	15.0445	15.0775
FZD3	17433071	FZD3	15.8125	16.091
GLT10	51315962	GALNT10	11.9599	15.6545
GARE1	125991851	GAREM1	16.6825	13.6486
P66B	50401096	GATAD2B	14.6125	14.1163
GSH1	1346190	GCLC	2.45488	14.5739
GCNT4	74719783	GCNT4	12.6441	2.56464
GDAP2	74753050	GDAP2	15.0677	2.75198
GDF10	1705471	GDF10	16.6914	13.0395
EFGM	116241346	GFM1	16.187	17.3035
CXA9	50403749	GJA9	17.0731	14.6491
GLIS3	322510143	GLIS3	14.2287	12.7364
GLRA4	262527577	GLRA4	15.3881	11.8624
GUAA	1708072	GMPS	14.7881	5.49033
GNA12	38258934	GNA12	14.5275	13.5421
ALEX	116242967	GNAS	16.0501	15.1608
GNB5	38258891	GNB5	14.1635	14.1014
GNPTA	90185244	GNPTAB	4.4134	4.95534
GON4L	84029264	GON4L	5.29885	14.7032
GPT11	1375381508	GPATCH11	11.3485	18.4803
GP135	62900365	GPR135	15.6232	19.1537
GPR31	60416427	GPR31	4.52429	17.4572
GPS2	6226623	GPS2	14.1724	14.929
NMDE1	14285603	GRIN2A	12.3759	15.6266
GSE1	126302550	GSE1	4.30559	16.0137
GSK3B	20455502	GSK3B	17.5061	16.331
GSHR	14916998	GSR	15.8433	15.1016
TF3C3	47606223	GTF3C3	4.15954	15.0826
GTPB1	152031617	GTPBP1	16.7041	12.4784
NOG1	17368711	GTPBP4	14.8635	13.6768
GUF1	74728811	GUF1	4.94821	4.45221
H1X	6016184	H1FX	14.7944	5.88038
HAOX1	13124294	HAO1	16.2973	14.8843
HAOX2	13124287	HAO2	11.704	12.4103
HASP	296439330	HASPIN	2.96502	16.5617
HDC	44887986	HECA	3.03462	2.83154
HECD3	74744877	HECTD3	14.2875	2.84327
HERC1	296434522	HERC1	4.2968	3.17294
HFM1	206729870	HFM1	3.32881	15.0557
HIPK2	21431782	HIPK2	2.56501	14.466
HMCES	74731769	HMCES	15.7779	17.7203
HMGX4	61252700	HMGXB4	3.70528	12.3572
HNRL2	121940728	HNRNPUL2	0.882702	17.6636
HXD10	143811403	HOXD10	14.9715	12.2547
SRCH	134873	HRC	12.6656	12.6405
HSC20	60416441	HSCB	16.9023	13.5719
HSP7C	123648	HSPA8	12.4103	13.7413
HD	296434520	HTT	2.85705	3.39359
HYOU1	10720185	HYOU1	12.4692	17.1403
IFT80	294862504	IFT80	12.6944	2.27369
IFT81	48474907	IFT81	12.7966	14.4413
MIC60	29427676	IMMT	15.7398	17.9728
INHBA	124279	INHBA	13.2258	2.99713
INKA2	74752961	INKA2	5.79394	17.155
INT6	74753376	INTS6	15.0823	17.514
INT8	74712892	INTS8	12.9453	12.1991
INTU	73621379	INTU	14.0318	13.2743
INVS	68565551	INVS	13.001	15.117
IPO4	126302558	IPO4	3.35809	14.1742
IQIP1	1279751696	IQCJ-SCHIP1	12.7904	11.3278
ISM2	74724655	ISM2	13.1219	13.5464
ITA1	124056463	ITGA1	12.819	14.3019
ITA11	313104119	ITGA11	13.4615	15.1236
IP3KB	62906885	ITPKB	18.5695	14.3849
ITPR3	209572633	ITPR3	2.15598	2.0912
KAZRN	172044653	KAZN	15.7654	18.0767
KCNC4	66774206	KCNC4	18.8993	5.46302
KCNH1	26006799	KCNH1	17.4439	17.798
KCNH3	26006814	KCNH3	14.4767	3.78602
KCNH7	229462892	KCNH7	3.32821	15.7859
KCNJ1	1352479	KCNJ1	14.8458	14.5279
KCTD8	74749707	KCTD8	2.96679	2.65758
KDM4B	134047803	KDM4B	15.1921	16.8936
KHDR1	62511098	KHDRBS1	15.7795	17.8037
KHDR3	74735514	KHDRBS3	13.4812	13.4576
KHNYN	317373435	KHNYN	15.4024	18.2266
K0100	114149325	KIAA0100	15.0652	14.8638
SKT	147733121	KIAA1217	2.85561	4.04698
K1755	166977309	KIAA1755	16.556	15.7064
KDIS	172044825	KIDINS220	4.93331	14.182
KIF1C	116242606	KIF1C	16.3342	16.913
KI21A	50400977	KIF21A	3.75071	14.6491
KIF22	19863381	KIF22	17.4345	18.046
KIF3C	308153589	KIF3C	15.0593	4.56885
KIF5C	13124319	KIF5C	12.8194	14.0022
KLDC2	28380093	KLHDC2	13.639	16.1792
KLH14	81175180	KLHL14	5.55874	14.7016
KLH18	218512138	KLHL18	13.9185	16.4025
KLHL9	51338828	KLHL9	14.8897	16.5019
KNTC1	1723117	KNTC1	16.295	13.9438
KRBA2	74710682	KRBA2	15.2114	19.1291
K1C13	269849755	KRT13	14.7768	13.4049
K1C19	311033484	KRT19	12.2474	15.2065
K2C80	166218808	KRT80	5.12497	14.9788
KR511	56749054	KRTAP5-11	14.2449	13.0878
KRA52	56749065	KRTAP5-2	15.723	15.3926
L1CAM	1705571	L1CAM	13.125	2.0516
LAMB2	156630892	LAMB2	2.99736	2.16455
LAMC2	90185107	LAMC2	2.39546	2.60651
LAR4B	134034150	LARP4B	17.9914	17.9806
LBR	20141468	LBR	2.04861	18.9248
LPH	311033425	LCT	15.8332	2.01533
LEG1H	74749125	LEG1	13.2547	17.1819
LENG1	74731296	LENG1	14.8275	12.7948
LGMN	2842759	LGMN	2.81514	13.8067
DNLI3	251757259	LIG3	2.10202	14.9936
LIMC1	296439483	LIMCH1	14.6233	4.10385
CF155	68565301	LINC00472	15.7549	17.224
LMNA	125962	LMNA	13.7419	14.6852
LMNB1	125953	LMNB1	13.9045	14.9437
LMOD3	118572771	LMOD3	14.5244	2.18613
LONF2	313104224	LONRF2	3.7077	6.32071
LRAT2	74732219	LRATD2	15.0303	15.4291
LRC47	74750895	LRRC47	13.5333	14.1293
LRC71	74759883	LRRC71	17.0143	13.367
LRRD1	171855256	LRRD1	16.6341	17.2492
LRRK2	294862450	LRRK2	15.8116	18.0272
LRRT3	68052341	LRRTM3	15.9882	10.9738
LUC7L	47116932	LUC7L	14.3195	18.6896
LYAR	71153817	LYAR	11.4245	15.7202
MACC1	182627616	MACC1	4.37653	15.6771
MAEL	74760900	MAEL	17.1671	2.01408
MAGBH	635377431	MAGEB17	14.944	14.5188
MAGI1	281185501	MAGI1	13.9394	16.7686
MAK16	71152029	MAK16	2.73341	3.85621
MA1A2	17368019	MAN1A2	16.6429	16.6653
MAP7	74739817	MAP7	14.6616	13.8536
MB3L1	296436435	MBD3L1	15.2133	14.1227
MBD6	29336893	MBD6	3.49094	13.1227
MBNL3	26396510	MBNL3	14.8523	14.4943
MBP	17378805	MBP	11.0384	15.4424
MECP2	1708973	MECP2	16.6137	13.7175
MEG10	74716908	MEGF10	2.52855	18.0451
MEG11	226699047	MEGF11	11.5721	14.7524
METL6	269849620	METTL6	11.0662	14.6745
MFRP	74717666	MFRP	16.9866	16.6444
NLS1	74751132	MFSD2A	15.4774	13.1727
MGT4B	74735195	MGAT4B	13.8315	17.59
TTBK2	116242833	MIB1	17.8305	12.9438
MINK1	296437370	MINK1	13.0152	4.44213
MITF	13124344	MITF	12.832	17.3272
MLEC	2495712	MLEC	13.3181	12.3913
MLH3	317373417	MLH3	15.2969	2.99067
MMP14	317373419	MMP14	16.1981	18.4018
MN1	215274133	MN1	11.6872	16.6582
RM55	74750237	MRPL55	13.3906	16.1891
RT26	28201886	MRPS26	14.5133	13.6336
RT05	24212347	MRPS5	14.6618	12.085
MSH6	68067672	MSH6	3.1252	2.36717
M1BL1	510120661	MT1HL1	12.1135	13.4631
MTA2	29840793	MTA2	10.8493	14.4416
MTF2	1375381528	MTF2	16.1916	16.2283
FMT	27923776	MTFMT	17.5366	14.9062
MTHSD	209572652	MTHFSD	11.8907	14.3737
MTUS2	259016371	MTUS2	2.14551	18.8756
MVP	21542417	MVP	15.1138	15.1541
MXRA5	317373412	MXRA5	15.9644	2.11739
MYH3	251757455	MYH3	17.3397	14.7416
MYL1	127128	MYL1	12.2976	14.6138
ML12B	205829213	MYL12B	13.2462	15.118
MYLK2	24211884	MYLK2	12.2603	18.2035
MYRF	182637560	MYRF	16.4718	3.22308
NP1L3	60416442	NAP1L3	16.6915	16.048
ARY2	114238	NAT2	17.4269	12.6176
NBPF7	152123239	NBPF7	13.5548	14.3001
NCBP1	1705654	NCBP1	13.2011	18.262
NCK1	127962	NCK1	11.4149	13.4222
NCK5L	156630840	NCKAP5L	15.4751	12.0222
NCOR1	47117817	NCOR1	3.27539	18.6397
NR3L1	74708829	NCR3LG1	15.025	14.9095
NDE1	1375381531	NDE1	15.2846	14.3344
NFIP2	73921209	NDFIP2	14.2653	14.051
NECD	17380142	NDN	12.2465	19.6421
NDUBA	6093491	NDUFB10	3.03822	13.5361
NEDD4	313104311	NEDD4	4.06389	14.1843
NEK4	229462924	NEK4	17.9024	15.9553
NELFE	1350554	NELFE	14.801	13.4537
ARHG8	52782735	NET1	12.5595	15.1052
NFASC	83304988	NFASC	15.4557	17.9966
NFAC4	215274090	NFATC4	14.4506	14.8592
SPTN1	94730425	NFXL1	6.61496	2.21233
NIF3L	160112850	NIF3L1	13.2863	12.1034
NKAP1	125863638	NKAPD1	14.4771	3.80688
NAL11	288558818	NLRP11	15.3601	13.9582
NLRP3	262527566	NLRP3	5.40675	4.68846
NOD1	20137579	NOD1	11.3721	4.8346
NOL4L	28212212	NOL4L	13.3071	14.7838
NOX1	8134597	NOX1	13.8332	15.3937
NPL4	50428974	NPLOC4	14.6233	15.6167
NR1D2	215274122	NR1D2	14.3284	16.8717
NR1H4	46577705	NR1H4	13.5286	16.4939
NRIP2	251757451	NRIP2	15.8302	14.3673
NRP2	1375381533	NRP2	14.8235	14.293
NRX1A	17369704	NRXN1	19.284	3.66567
NUCB2	1375383925	NUCB2	11.4147	15.7922
NUCKS	13631947	NUCKS1	13.5402	13.2831
NUDT9	20455184	NUDT9	12.8554	17.7871
NUP93	116242684	NUP93	3.4555	2.53391
NXF5	20978537	NXF5	15.4531	14.361
DYHC1	57015308	OAF	2.33366	2.17832
OGT1	68067509	OGT	16.2509	16.4149
O52B4	68600998	OR52B4	15.1578	13.4611
O52E5	557952596	OR52E5	18.1835	12.7105
OR5A2	37081361	OR5A2	14.359	18.598
OSBP2	88984633	OSBP2	4.23105	14.4533
OVGP1	2493676	OVGP1	14.0498	13.5383
OVOL2	23396998	OVOL2	17.4795	15.4461
OXR1	294862456	OXR1	15.8007	15.1265
PALLD	313104206	PALLD	15.6739	2.33294
PARD3	30913162	PARD3	17.7393	15.8966
PAR12	47117630	PARP12	4.82774	15.2624
PB1	73921624	PBRM1	2.17265	3.29424
PCLO	1375631288	PCLO	2.56137	2.31924
PCMD2	41688812	PCMTD2	12.8337	13.7722
PCX4	206729932	PCNX4	12.5339	12.6455
PDC10	74733232	PDCD10	2.24806	14.0736
PD1L2	73917618	PDCD1LG2	13.7987	10.9753
MYOME	1375381529	PDE4DIP	15.5891	2.32553
PDXD1	156633546	PDXDC1	19.4878	16.5052
PEG3	74762724	PEG3	19.8589	2.59778
PHEX	2499917	PHEX	3.63156	2.57338
PHF1	317373531	PHF1	18.4004	19.022
KPBB	2499582	PHKB	3.72664	2.50839
PIGN	74706012	PIGN	13.9216	16.63
FYV1	300669693	PIKFYVE	2.40778	2.92631
PLAL1	158523334	PLAGL1	15.8236	2.85026
PLCG1	130225	PLCG1	1.76471	3.95817
PLCL2	148880116	PLCL2	15.7989	17.3323
PKHA5	48474955	PLEKHA5	15.4358	16.5896
PKHA6	160334379	PLEKHA6	14.9291	2.61406
PKHG7	74758773	PLEKHG7	12.7886	11.7415
PKHM3	172046173	PLEKHM3	17.3422	3.94648
PKHO1	160419242	PLEKHO1	11.2183	19.737
PLPR4	74750018	PLPPR4	13.7648	2.64897
PLXB1	51701722	PLXNB1	14.4964	14.7091
MPPB	29840827	PMPCB	2.9912	2.66664
PGLT1	74730148	POGLUT1	14.4324	15.1659
DPOE2	3915676	POLE2	12.3968	17.6963
DPOG1	1706507	POLG	14.4361	18.0609
RPB1	281185484	POLR2A	5.02877	4.94783
RPC2	29428029	POLR3B	2.06239	15.8831
POSTN	93138709	POSTN	13.2537	17.0129
PIT1	123408	POU1F1	12.4936	15.3887
PUR1	548638	PPAT	14.205	5.08076
PPM1A	548442	PPM1A	14.3658	15.5355
PPR18	68052323	PPP1R18	3.84409	15.5005
PGM1	585670	PPP1R9A	-3.09075	13.746
PPRC1	74756889	PPRC1	15.1134	3.29185
PRD12	25008955	PRDM12	12.4482	16.0631
PRIPO	1375381468	PRIMPOL	16.8944	11.9939
KAPCG	33860173	PRKACG	13.876	16.9618
KGP1	6225588	PRKG1	16.2189	16.778
ANM1	1375381475	PRMT1	17.1541	14.4098
PRP18	37082244	PRPF18	12.0501	13.9328
PRPF3	37082334	PRPF3	2.16678	2.79044
PRP4B	317373526	PRPF4B	4.05482	3.01526
PRP6	24212088	PRPF6	14.7624	19.6161
PR14L	74746580	PRR14L	14.9262	3.3287
PRC2A	296439424	PRRC2A	4.21721	4.02318
PRS35	158563845	PRSS35	14	3.46598
PSRC1	74737651	PSRC1	12.1794	15.0619
PPIP1	74739557	PSTPIP1	14.5618	13.4368
PTC2	12643356	PTCH2	16.6822	16.1186
PTN21	290457654	PTPN21	16.7717	17.6791
PTN23	68053318	PTPN23	2.18106	3.24143
PTN4	131531	PTPN4	12.8764	13.9932
PTPRO	209572663	PTPRO	18.6242	15.2688
PUS10	121942830	PUS10	5.31893	12.3714
PUS3	126302589	PUS3	17.0879	17.3207
SP100	13878931	PWP2	2.18474	3.95984
PZP	281185515	PZP	17.5872	16.2758
RABE1	116242743	RABEP1	14.4093	15.3447
RBGP1	156633605	RABGAP1	13.2279	14.6026
RPGP1	215273877	RAP1GAP	3.72878	14.4161
SYRC	20178331	RARS	14.8409	16.5249
SYRM	74744409	RARS2	12.3211	15.9283
RASA1	121743	RASA1	14.3089	14.8464
RASA3	206729910	RASA3	13.6827	13.3902
RBM10	218512116	RBM10	14.2502	15.5648
RB15B	229463030	RBM15B	3.65584	2.08864
RBM27	124021005	RBM27	13.8221	2.21419
RBMS2	55976301	RBMS2	13.9397	14.9291
RBMX	23503093	RBMX	13.5863	18.1396
RMXL1	74760797	RBMXL1	16.7281	18.2583
RBNS5	108935884	RBSN	16.7342	15.4111
RCC2	71152033	RCC2	16.0696	16.6604
REPI1	74761300	REPIN1	13.8885	16.657
NAC3	34395973	REXO1L1P	19.0092	17.4605
RFWD3	126253679	RFWD3	13.7906	16.7006
RFX4	332278145	RFX4	14.1093	15.2408
RFX5	1350587	RFX5	14.9181	16.3031
RGS3	67477383	RGS3	14.3226	15.4654
RIM3A	380865484	RIMBP3	15.928	2.92894
RIPR3	152031578	RIPOR3	3.2685	4.12337
RN123	74748090	RNF123	13.7456	4.25286
RN182	74751050	RNF182	13.1301	13.4299
MCES	74735378	RNMT	14.3254	11.8761
RORB	124028630	RORB	14.5746	15.8073
RPAP3	158564023	RPAP3	13.6194	14.6621
RL32	51702809	RPL32	11.7845	14.4159
RS18	50403625	RPS18	17.1305	16.3738
RS4X	50403628	RPS4X	4.29671	14.0784
KS6C1	94717650	RPS6KC1	15.3149	17.0357
RPTOR	46577501	RPTOR	13.9614	13.5178
RLP24	52783333	RSL24D1	2.08145	2.57814
RUND1	296452974	RUNDC1	15.2133	3.84763
RUSC1	160380712	RUSC1	2.36133	3.70443
SALL1	296452895	SALL1	15.1978	15.1385
SYSC	19860217	SARS	16.7259	15.705
SBK2	254763329	SBK2	14.0168	12.8212
SCEL	218511775	SCEL	4.97754	15.0422
SCN2B	12229743	SCN2B	14.4128	14.1971
SDHA	1169337	SDHA	12.0092	14.4882
SEBP2	52788293	SECISBP2	14.7881	18.5539
SELS	172045769	SELENOS	12.568	12.1405
SEM3G	74761676	SEMA3G	14.5036	14.4827
SEPT3	147744590	SEPTIN3	15.1411	16.6479
SEPT7	67472677	SEPTIN7	14.5583	14.2363
ZPI	12585541	SERPINA10	13.2274	16.162
IC1	124096	SERPING1	17.5521	3.52959
SESN2	13633882	SESN2	12.1953	12.4678
SESD1	160358740	SESTD1	12.0529	16.9514
SF3A2	20141793	SF3A2	3.10982	14.1784
SGSM1	145566945	SGSM1	13.1478	16.9216
SH24B	74743565	SH2D4B	15.2614	14.7881
3BP2	3023207	SH3BP2	12.8029	14.3374
SH3B4	74753102	SH3BP4	15.8838	12.1945
SH3G3	12643798	SH3GL3	11.897	16.564
SHC2	193806386	SHC2	14.8575	14.3526
SHP1L	1109582963	SHCBP1L	14.0504	17.4465
SHRM2	2498147	SHROOM2	15.2574	17.2485
SKAP2	74735515	SKAP2	13.3982	14.4116
S2540	74751387	SLC25A40	14.2171	13.6294
S27A4	74749065	SLC27A4	15.0213	14.1716
ZNT7	74751261	SLC30A7	5.75242	14.8889
S39A1	37090460	SLC39A1	11.853	15.3133
S6A18	313104185	SLC6A18	13.1714	15.3075
SLIT2	33112440	SLIT2	16.5599	14.6366
SLIT3	311033528	SLIT3	4.77603	2.48363
SLX4	205371796	SLX4	15.0878	3.99121
SMCA2	212276472	SMARCA2	12.7517	2.255
SMRC1	209572723	SMARCC1	3.05752	13.2897
SMRC2	57012959	SMARCC2	12.9255	15.9356
SNPC3	8134719	SNAPC3	13.9716	16.4224
SNRK	90185235	SNRK	4.03308	17.2552
SNX14	254763401	SNX14	3.764	19.5863
SNX25	212276473	SNX25	5.24889	13.2738
SNX30	74747407	SNX30	16.6968	3.13214
SOAT1	33302623	SOAT1	14.8778	3.3631
SOCS7	118572723	SOCS7	15.3188	2.48792
SRBS2	205831246	SORBS2	17.0477	12.109
SWAHC	74740628	SOWAHC	15.615	14.1941
SOX30	20532269	SOX30	12.8507	18.1504
SPDYC	74706914	SPDYC	2.60437	13.9699
SPP2C	269849676	SPPL2C	15.3119	14.5365
SPRTN	162416221	SPRTN	11.0096	13.5111
SPRY3	116242798	SPRYD3	12.8748	16.5049
SSNA1	52001464	SSNA1	14.3525	15.7508
ST18	74735426	ST18	15.5742	14.1482
SIAT9	189047140	ST3GAL5	13.8158	17.5238
SIA7F	74751728	ST6GALNAC6	13.4264	13.1445
STABP	71153538	STAMBP	15.1482	17.264
STA13	90185285	STARD13	14.8435	14.2555
STAR8	90110072	STARD8	13.392	18.4235
STK3	46577700	STK3	11.4687	11.4929
SORT	84028263	STOX2	-12.8965	16.2047
STRA8	74713759	STRA8	11.2104	16.4149
STX2	292495060	STX2	14.9506	14.3967
STX3	116242806	STX3	15.8789	14.186
STX4	3041737	STX4	15.0718	17.2853
STXB6	34222907	STXBP6	17.8585	14.7552
SULF2	33112446	SULF2	4.27869	13.7326
SP20H	334302791	SUPT20H	12.5474	16.129
SURF6	21431832	SURF6	17.5883	17.0826
SYMPK	71153180	SYMPK	13.52	13.3022
SYTL3	259016380	SYTL3	13.7148	14.7298
TAD2B	166225686	TADA2B	15.3955	2.25169
TAOK3	78099183	TAOK3	15.1325	2.99129
TARB1	74739787	TARBP1	2.50803	16.2314
SYTC	60267755	TARS	12.6099	15.7038
TA2R9	29839661	TAS2R9	14.7692	13.7878
TBC24	148887040	TBC1D24	2.46048	14.9384
TBL2	12643953	TBL2	10.7002	17.7499
TBX18	47117821	TBX18	17.5626	14.8134
TCAL4	108935938	TCEAL4	13.6709	15.0746
TCF15	116242817	TCF15	15.613	14.9083
TCFL5	166214983	TCFL5	16.9524	17.9569
TEC	158518392	TEC	10.7773	12.7054
TEDC1	187470846	TEDC1	11.8304	3.23409
TEX28	6136075	TEX28	16.9524	13.8307
TRFE	313104271	TF	17.5734	3.44781
SCAF8	30580495	TGFB1	13.2306	2.60328
THAP5	189029912	THAP5	15.127	18.6287
THEG	74734914	THEG	12.4178	15.6437
THOC1	37999906	THOC1	13.1798	2.69878
THA	135705	THRA	13.9909	13.4362
TICRR	156631024	TICRR	15.9083	5.27513
TIGD7	74762337	TIGD7	14.4175	15.339
TINAL	61213628	TINAGL1	16.1101	14.5897
TLL2	74762080	TLL2	13.6924	3.12523
TLR8	20140873	TLR8	5.40923	17.5365
TLR9	20140872	TLR9	12.4124	14.4601
T131L	182691583	TMEM131L	12.8478	14.7363
MKS3	317373389	TMEM67	11.7891	13.3792
TMTC3	134035047	TMTC3	17.1706	14.5791
TMX3	78103208	TMX3	12.8811	17.4701
BACD2	2833248	TNFAIP1	15.3072	17.7871
TR10B	313104032	TNFRSF10B	14.6317	15.4061
ACK1	229462980	TNK2	13.0845	3.48346
TNC18	187608897	TNRC18	3.24529	3.44561
TOP3B	6686033	TOP3B	2.26414	18.1149
TPC11	205696378	TRAPPC11	13.8553	14.9473
TRI39	56405385	TRIM39	13.0792	2.14344
TRI61	74741447	TRIM61	16.3904	14.5199
LIN41	121941685	TRIM71	13.955	14.5637
TRIP6	20981729	TRIP6	11.7951	14.0253
TYW2	74726289	TRMT12	16.9339	14.9075
TSG13	74732656	TSGA13	16.6352	13.0327
TXIP1	121946829	TSNAXIP1	12.8846	3.39897
RIMB1	145559522	TSPOAP1	2.07697	14.9997
TTC25	145572736	TTC25	13.3863	16.4771
TTC34	190462818	TTC34	15.6156	4.02482
TTPAL	76803550	TTPAL	13.9232	5.2222
TYW3	224471865	TYW3	16.6742	17.8413
U2AF5	998490989	U2AF1L5	13.78	13.5389
UBA1	24418865	UBA1	14.8308	14.4482
UBE3A	215274240	UBE3A	4.08665	16.496
UBN1	116242836	UBN1	17.2071	14.6046
UBQL4	45476982	UBQLN4	18.3226	14.3453
UFL1	68052264	UFL1	11.6312	4.5818
ULK1	317373288	ULK1	3.30437	17.6003
UN13A	374095515	UNC13A	2.68991	15.0717
RENT1	17380291	UPF1	15.2358	15.023
UBP37	300669620	USP37	4.059	16.2011
UBP43	296452852	USP43	15.1591	18.252
UBP46	49065850	USP46	14.3002	13.0898
UVSSA	296434546	UVSSA	17.3305	20.7167
VANG1	38258809	VANGL1	15.808	13.5948
VCIP1	42560002	VCPIP1	4.56856	15.6132
VOPP1	74760714	VOPP1	13.9373	14.9631
VRTN	41016925	VRTN	16.3793	14.8155
FRITZ	172047300	WDPCP	14.5176	12.8472
WDR3	12230773	WDR3	16.5584	14.5335
WDR35	48474987	WDR35	18.6503	16.1411
WDR63	74759634	WDR63	13.2633	15.0065
WDR75	73622083	WDR75	14.9769	17.6183
WDR92	74760987	WDR92	14.0938	15.2791
WDR97	189046196	WDR97	17.1991	2.7812
WNT1	139743	WNT1	16.3634	14.7686
WNT11	20532422	WNT11	16.3891	16.2425
XAF1	74736479	XAF1	4.03319	14.8811
XG	2499136	XG	15.2802	14.9014
XKR4	74707818	XKR4	14.2251	3.84956
XPA	139816	XPA	12.2579	15.757
XRN1	74714582	XRN1	3.34284	3.87761
YTDC1	47606762	YTHDC1	12.1554	4.27871
ZBP1	71153189	ZBP1	12.6085	3.03837
ZBT20	172045933	ZBTB20	2.31247	12.6446
ZBT26	20177845	ZBTB26	12.7271	17.0387
ZC3HE	74737935	ZC3H14	3.8329	12.0799
ZCH12	85718626	ZCCHC12	14.2311	15.9883
ZCH24	74759814	ZCCHC24	15.277	15.5172
ZDHC1	28202100	ZDHHC1	12.9682	16.741
ZDH13	269849714	ZDHHC13	13.9901	4.12343
ZDHC2	28202111	ZDHHC2	14.6966	20.2011
ZFHX3	108935822	ZFHX3	2.96869	4.80475
ZFP41	74760014	ZFP41	16.484	17.233
ZMYM6	205596103	ZMYM6	3.15134	4.17533
ZN107	21542325	ZNF107	15.2184	14.5682
ZN124	76803836	ZNF124	12.9528	3.49813
ZN141	2501717	ZNF141	5.08472	15.0101
ZN143	229462806	ZNF143	13.1821	12.6407
ZNF22	20455530	ZNF22	2.04031	12.8861
ZN233	313104254	ZNF233	17.6207	14.2735
ZN251	317373550	ZNF251	12.8109	7.10015
ZN266	85681859	ZNF266	13.5803	14.2691
ZN304	296453049	ZNF304	15.0481	3.32997
ZNF34	317373492	ZNF34	2.02761	14.6312
ZN362	74756199	ZNF362	12.6837	15.2927
ZN383	74760056	ZNF383	3.85123	15.4856
ZN408	17368963	ZNF408	3.26172	14.4831
ZN416	74762716	ZNF416	14.507	16.5091
ZN443	296453041	ZNF443	13.1337	16.7618
ZN470	313104257	ZNF470	2.16636	15.903
ZN487	205641068	ZNF487	15.3374	14.2681
ZN510	20178235	ZNF510	2.99978	16.6251
ZN512	229462786	ZNF512	13.3014	14.4541
ZN516	14548318	ZNF516	2.53759	5.51185
ZN525	205371818	ZNF525	14.5579	13.5161
ZN529	519668652	ZNF529	13.3366	2.71486
ZN546	229462787	ZNF546	3.08241	6.96118
ZNF57	143811479	ZNF57	13.7064	2.92515
ZN605	74762445	ZNF605	14.8388	3.44156
ZN615	161784348	ZNF615	6.20143	15.173
ZN624	239938815	ZNF624	12.0141	2.67754
ZN674	94730686	ZNF674	16.3429	12.7265
ZN675	296453065	ZNF675	15.5644	16.5864
ZN680	116242865	ZNF680	2.67853	2.62546
ZN696	212276484	ZNF696	12.7918	17.3622
ZN713	74759999	ZNF713	3.44405	18.4413
ZN736	338817909	ZNF736	2.6882	3.58761
ZN75D	212276486	ZNF75D	13.9502	13.9869
ZN763	187671927	ZNF763	3.38791	5.72604
Z780A	218512102	ZNF780A	2.48748	2.26546
Z804A	224471869	ZNF804A	2.02961	16.6686
ZN805	327478550	ZNF805	15.3178	2.40964
ZN880	172046155	ZNF880	12.2797	15.2182
ZNHI3	46397898	ZNHIT3	13.2653	13.2446
ZPLD1	160221311	ZPLD1	12.884	15.0931
ZRAB2	146291106	ZRANB2	18.2752	2.13814
ZSC16	20178228	ZSCAN16	17.0143	15.7414
ZSCA4	55976744	ZSCAN4	3.19708	15.0205
ZSWM3	41019518	ZSWIM3	12.7567	3.65447
Underexpressed proteins
AAR2	24211603	AAR2	-5.4176	-2.09834
AATF	71152211	AATF	-13.2419	-14.6126
ABCC8	311033501	ABCC8	-12.6952	-13.7867
ABCE1	47117664	ABCE1	-18.4219	-14.1044
PGCA	1375383923	ACAN	-13.2862	-13.7527
ACSS3	74752698	ACSS3	-15.1597	-14.4228
ADA12	229463008	ADAM12	-14.6507	-2.01007
ADA22	14423634	ADAM22	-14.2192	-16.55
ADAM5	121946258	ADAM5	-2.36898	-15.9702
ATS13	74749836	ADAMTS13	-2.18502	-13.3042
ATS7	205371741	ADAMTS7	-15.0721	-16.4818
RBY1C	378522970	ADCY3	-15.0617	-14.3964
ADCY5	118572619	ADCY5	-13.8799	-17.3247
AGRF4	296439339	ADGRF4	-14.8923	-14.0195
MOCS1	30913216	ADGRG2	-12.7986	-17.4523
AGRV1	327478512	ADGRV1	-16.2063	-2.01428
AFG1L	74762631	AFG1L	-17.7374	-16.0518
AFG32	126302516	AFG3L2	-14.1853	-12.7948
AGO2	229463006	AGO2	-5.15746	-14.1614
AGO3	76803660	AGO3	-2.7344	-15.7256
SAHH	20141702	AHCY	-16.8523	-15.324
AIM2	5902751	AIM2	-2.71224	-13.4176
ZN575	74762460	AK5	-15.2945	-11.2681
AL2CL	74708351	ALS2CL	-3.91655	-13.5043
APC7	294862527	ANAPC7	-14.9667	-13.9044
ANGE1	17369713	ANGEL1	-15.1997	-14.3803
ANR28	332278249	ANKRD28	-3.56688	-12.1868
AN30B	380865477	ANKRD30B	-14.0623	-17.5555
ANR50	254763437	ANKRD50	-2.53191	-17.6545
ANO6	116242820	ANO6	-14.6769	-15.8613
AP3B1	254763431	AP3B1	-16.9214	-12.7024
AP5B1	374095511	AP5B1	-14.7044	-15.5384
RHG29	166977701	ARHGAP29	-4.35865	-12.9938
RHG04	116242759	ARHGAP4	-16.8373	-14.7981
CPT1A	56405343	ARHGEF11	-14.771	-11.1064
ARHG3	52782760	ARHGEF3	-11.9727	-17.2826
ARH37	189041197	ARHGEF37	-14.0961	-14.066
ARID2	73921721	ARID2	-16.036	-2.95696
ARI5A	148840818	ARID5A	-15.2961	-3.26765
BMAL1	33860123	ARNTL	-14.6656	-14.7206
ARP21	160332340	ARPP21	-14.0966	-16.8679
ASB1	20532005	ASB1	-15.0639	-17.431
ASIC2	2500840	ASIC2	-11.0869	-14.6957
ASPC1	74717746	ASPSCR1	-2.45668	-14.2817
AT10A	22261792	ATP10A	-16.5238	-15.0163
AT1B4	17367154	ATP1B4	-2.28198	-16.9318
BACH2	17433037	BACH2	-13.6278	-13.5002
BAIP3	51701298	BAIAP3	-12.2041	-14.6413
BHA09	190358730	BHLHA9	-14.9453	-13.8038
BMP7	115078	BMP7	-11.1169	-13.6446
BNIPL	57012595	BNIPL	-13.7527	-15.224
BRD8	313104080	BRD8	-14.9945	-2.34369
BRX1	30580352	BRIX1	-16.0938	-13.0528
BSPRY	74747982	BSPRY	-18.0729	-15.4559
BTNL9	67462192	BTNL9	-13.6558	-16.5407
CL004	71153007	C12orf4	-16.3832	-12.1122
CL050	74729840	C12orf50	-4.04129	-15.4879
CP089	172046150	C16orf89	-16.1645	-15.413
CA167	158706475	C1orf167	-3.5204	-3.04694
C1T9A	205686199	C1QTNF9	-13.5749	-18.0029
CC067	167006542	C3orf67	-14.4752	-15.1764
CO4A	476007827	C4A	-16.5633	-13.9832
CF141	317373454	C6orf141	-2.27926	-15.5936
CI072	71152412	C9orf72	-15.8458	-12.7614
TLS1	74753081	C9orf78	-17.0523	-15.0632
CALR	117501	CALR	-2.43632	-12.4732
CAR11	172046231	CARD11	-2.6405	-3.56987
CSKI2	296434467	CASKIN2	-11.4419	-13.2126
CASP2	83300977	CASP2	-12.1728	-14.7027
CTSR2	156631018	CATSPER2	-14.8103	-15.0424
HAKAI	74762414	CBLL1	-13.9909	-2.9793
CCAR2	85701135	CCAR2	-11.6343	-2.78243
CC137	74737969	CCDC137	-14.9107	-15.7629
CC142	121940584	CCDC142	-14.1049	-12.0647
CCD60	296434427	CCDC60	-11.6906	-12.8247
CCDC7	1035664366	CCDC7	-2.26614	-19.5356
CCD70	74748971	CCDC70	-14.3647	-13.877
CIP1	37078756	CCNB1IP1	-14.9448	-12.0842
CD38	55977782	CD38	-15.7069	-14.4525
CD4	116013	CD4	-5.66763	-11.2846
TACT	161784352	CD96	-17.2343	-16.1746
CAD15	1705553	CDH15	-14.2739	-2.85649
CAD20	190359622	CDH20	-13.0414	-15.5118
CD11A	317373559	CDK11A	-15.1597	-12.9746
CDKL3	74762479	CDKL3	-12.1481	-15.9531
CD15L	205691102	CDRT15L2	-13.7429	-15.5969
CDY1	20138089	CDY1	-2.24056	-13.8302
CELF4	74761348	CELF4	-15.7962	-17.5191
CE104	20140432	CEP104	-13.3036	-16.5438
CE120	205696377	CEP120	-13.278	-15.5334
CP250	30580364	CEP250	-14.9878	-15.9675
CE85L	74762226	CEP85L	-3.61054	-14.2737
GT253	74744901	CERCAM	-13.4419	-13.1979
CFA57	300669699	CFAP57	-15.5218	-18.0878
CHK2	6685284	CHEK2	-16.9888	-14.3871
NCHL1	317373561	CHL1	-15.3544	-15.0369
CHIO	2506455	CHN2	-2.16854	-14.7998
CHSTA	61211695	CHST10	-14.9291	-11.5091
CHSTC	61212140	CHST12	-13.6487	-14.0171
CTF18	74751544	CHTF18	-4.03386	-13.5054
CIRBP	5921786	CIRBP	-2.84148	-14.8008
CKP2L	311033474	CKAP2L	-11.3521	-17.5291
CLCC1	74752121	CLCC1	-14.7226	-14.1133
CLSPN	218512100	CLSPN	-3.14806	-14.6316
COA6	74742178	COA6	-13.512	-13.8146
COA7	223590164	COA7	-12.6371	-12.3655
COG3	85701302	COG3	-2.69481	-12.7934
COG4	311033464	COG4	-15.4427	-14.0221
COHA1	146345399	COL17A1	-2.02045	-14.6841
CORA1	74762504	COL27A1	-2.10702	-2.06719
CO6A1	125987811	COL6A1	-15.5686	-18.6955
CPEB3	119368633	CPEB3	-16.0615	-12.2017
CPS4L	206729925	CPSF4L	-14.5948	-14.2902
CR2	215273962	CR2	-2.65038	-17.0871
CRCC2	803341918	CROCC2	-13.4153	-16.6718
OCTC	48429265	CROT	-2.47839	-2.25234
CRBG1	76800646	CRYBG1	-2.47921	-14.977
CSRN1	308153432	CSRNP1	-13.0861	-12.4579
CTGE6	259016213	CTAGE6	-11.3382	-13.4892
CTSL2	187471086	CTDSPL2	-12.3125	-11.6334
CUL4B	296439468	CUL4B	-15.5948	-4.50439
NEUFC	74730719	CYB5D2	-16.75	-17.0841
NB5R4	121944420	CYB5R4	-15.4309	-2.17241
CYLD	51316104	CYLD	-15.9789	-12.1093
CP46A	12585217	CYP46A1	-15.3183	-15.4512
DAPK1	317373595	DAPK1	-15.9528	-5.31836
DCA11	37538034	DCAF11	-15.1254	-15.3032
DCAF6	74755134	DCAF6	-15.2303	-3.3579
PCD16	20139065	DCHS1	-16.5916	-2.12135
DCLK1	6225242	DCLK1	-16.4562	-2.4129
DCTN1	17375490	DCTN1	-14.3832	-11.3699
DCNL2	73919224	DCUN1D2	-17.2321	-16.6784
DEFI8	239938619	DEF8	-3.58026	-14.5529
DEGS2	269849561	DEGS2	-2.09193	-15.7082
DPTOR	251757257	DEPTOR	-14.123	-14.6864
DESM	6686280	DES	-14.0043	-12.8675
DGKB	12643960	DGKB	-15.774	-17.109
DHTK1	296434477	DHTKD1	-13.1429	-16.7663
DIK2B	212276509	DIPK2B	-16.3148	-12.323
DISP2	160380692	DISP2	-2.93935	-15.0198
DLG4	71658825	DLG4	-13.1088	-16.5421
DNJC8	62906881	DNAJC8	-2.50832	-13.2528
DOCK1	209572608	DOCK1	-2.25777	-4.44991
DOK5	26393190	DOK5	-14.2013	-16.5688
DOK7	115311705	DOK7	-17.3078	-3.06438
D19L3	74710923	DPY19L3	-11.146	-14.4735
DRC7	317373462	DRC7	-15.2353	-15.4314
DTX3L	37077418	DTX3L	-17.3482	-17.754
DXO	115311709	DXO	-2.41928	-14.1406
DC1L1	134047749	DYNC1LI1	-13.6322	-15.4724
DC2L1	74715850	DYNC2LI1	-2.0909	-18.545
DZIP3	50400482	DZIP3	-14.2592	-15.883
ECM1	48429255	ECM1	-2.80912	-13.5473
ECM29	61212960	ECPAS	-13.4684	-16.4657
EFCB6	74756634	EFCAB6	-6.82688	-16.5877
EFCB7	182637568	EFCAB7	-4.9177	-16.3518
EFCC1	300669629	EFCC1	-14.4888	-12.8126
FBLN3	9973182	EFEMP1	-14.8905	-10.5243
EIPR1	84029603	EIPR1	-18.0763	-16.3888
RNZ1	41017799	ELAC1	-14.2189	-17.6111
ELL2	254763293	ELL2	-16.2209	-2.27574
EPHA8	19857975	EPHA8	-4.64771	-15.0312
EPHB3	76803655	EPHB3	-2.46213	-15.3509
ERAP1	158937334	ERAP1	-4.48756	-16.9713
ERCC3	119541	ERCC3	-2.67749	-13.9545
ERC6L	121948339	ERCC6L	-14.8523	-13.6504
ERMP1	117949602	ERMP1	-14.7916	-2.36054
ERO1B	116241353	ERO1B	-5.10016	-13.7788
EXOC6	212287926	EXOC6	-15.1454	-16.712
F8I2	55977780	F8A1	-14.8243	-13.6237
F149A	182676629	FAM149A	-13.4047	-2.10248
F218A	74732465	FAM218A	-15.1384	-12.9765
FA83C	152031601	FAM83C	-2.01416	-14.1707
FA83F	74760207	FAM83F	-15.2144	-13.8204
F91A1	212276508	FAM91A1	-16.4999	-16.8631
FA92A	206729862	FAM92A	-15.7393	-14.3159
FBRL	14549159	FBL	-16.8839	-15.516
FBX15	384872371	FBXO15	-2.49352	-16.6884
FBX30	51704325	FBXO30	-3.34501	-3.22457
FBXW7	44887885	FBXW7	-15.7249	-15.1523
FBXW9	115311596	FBXW9	-13.0703	-16.0141
FCHO1	122063473	FCHO1	-15.4038	-2.12098
FCRL1	74760931	FCRL1	-14.7563	-14.6206
HEMH	85701348	FECH	-4.03422	-16.0631
FEM1A	74752305	FEM1A	-16.0719	-15.2902
FR1L5	1248281090	FER1L5	-17.2009	-17.7398
FGR	125358	FGR	-3.8009	-13.4547
FHDC1	166977313	FHDC1	-2.2765	-18.2548
FHL3	209572768	FHL3	-3.41836	-15.5266
FLNB	296434507	FLNB	-3.88842	-11.316
FMC1	182627648	FMC1	-15.3256	-13.5442
FMN2	166215083	FMN2	-16.4815	-12.6074
FBP1L	663434119	FNBP1L	-16.2678	-4.74666
FOLR2	116241366	FOLR2	-13.8709	-17.4369
FOXQ1	143811391	FOXQ1	-13.5161	-15.4262
FRPD1	74754275	FRMPD1	-19.9284	-17.6125
FRPD2	334302902	FRMPD2	-2.53007	-17.4238
FXR1	189047132	FXR1	-17.3313	-14.6397
FZD8	17433053	FZD8	-16.7509	-13.3974
GALT1	1709558	GALNT1	-16.609	-13.7989
GLT12	84028209	GALNT12	-13.5728	-2.91916
GATA1	120956	GATA1	-11.9814	-14.4562
GATA2	229462971	GATA2	-13.6503	-16.6749
ZN207	6137311	GBA	-13.9988	-16.1171
GDPD4	74710342	GDPD4	-3.15588	-12.1709
ALR	218511915	GFER	-2.52657	-15.1164
GIMA6	74737549	GIMAP6	-19.1466	-16.6813
GLMN	38372884	GLMN	-14.5877	-12.6547
GMCL1	47605732	GMCL1	-12.4544	-15.324
GPAM1	74728222	GPALPP1	-15.6798	-12.0697
GPTC8	254763309	GPATCH8	-3.77371	-2.24014
GPCP1	23821811	GPCPD1	-21.3989	-14.3778
GASP1	126302546	GPRASP1	-14.9279	-15.5323
NMDZ1	548377	GRIN1	-14.287	-15.4557
GRK5	462203	GRK5	-14.5916	-13.2406
GRM7	2495078	GRM7	-16.5881	-12.6803
GSAP	189041192	GSAP	-12.8643	-13.3208
GSTA1	121730	GSTA1	-15.9461	-13.9321
GSTK1	12643338	GSTK1	-10.4078	-12.8755
TF2H2	17380326	GTF2H2	-5.32599	-2.06762
GUC2C	311033390	GUCY2C	-17.8413	-17.2318
HPLN1	130310	HAPLN1	-14.3035	-18.0699
HDAC6	205371758	HDAC6	-17.9871	-10.9821
HECW2	126215718	HECW2	-16.0203	-16.493
HERC4	74707832	HERC4	-15.7249	-15.1523
H13	121925	HIST1H1D	-12.7996	-14.9456
RGMC	51316254	HJV	-4.59103	-15.6777
HMGX3	160112910	HMGXB3	-15.0083	-15.1294
HNRPC	108935845	HNRNPC	-2.65497	-12.5462
HNRPK	48429103	HNRNPK	-15.8071	-15.5395
HOME3	38605068	HOMER3	-13.234	-2.47395
HOOK3	41688581	HOOK3	-14.1123	-17.8235
HS3S6	61214397	HS3ST6	-14.2845	-11.3959
H6ST1	229463049	HS6ST1	-3.46057	-18.5926
HS90A	92090606	HSP90AA1	-4.44368	-13.6453
ENPL	119360	HSP90B1	-14.7417	-14.6625
HTRA1	18202620	HTRA1	-17.1214	-3.64768
HUS1	74735462	HUS1	-13.2539	-13.3287
IBPL1	74751604	IGFBPL1	-13.8265	-12.9681
IGSF3	172046061	IGSF3	-16.1217	-13.3802
IL31R	74730327	IL31RA	-13.7307	-16.3815
ING4	57012981	ING4	-18.3005	-11.7317
IN80D	189045499	INO80D	-15.911	-14.7851
IQCH	269849608	IQCH	-3.05533	-3.0752
IRS4	74762093	IRS4	-2.09105	-2.81261
IRX2	47117908	IRX2	-14.277	-10.8026
IRX4	12644347	IRX4	-17.4273	-3.80096
NFRKB	90101417	ITGBL1	-16.3524	-16.0006
ITSN2	294862505	ITSN2	-18.1636	-4.60368
JAM2	10720348	JAM2	-15.3935	-17.2604
JHY	74736827	JHY	-14.1812	-13.8298
KAT2A	209572743	KAT2A	-2.23766	-15.5815
KBTB8	126215728	KBTBD8	-15.7995	-14.4618
KCAB2	18202496	KCNAB2	-14.385	-14.4664
KCNC2	74752079	KCNC2	-15.1752	-14.0065
KCND1	38258256	KCND1	-15.1646	-16.7972
KCNK3	13124040	KCNK3	-15.147	-14.5683
KCNN1	124056468	KCNN1	-13.8077	-13.3291
KCNQ2	14285389	KCNQ2	-14.5555	-16.967
KCD16	74708941	KCTD16	-14.1819	-12.6477
KCTD7	74732414	KCTD7	-15.7631	-14.044
KDM5A	215274124	KDM5A	-2.86233	-2.55769
K1671	147647261	KIAA1671	-2.474	-3.4858
K2012	727863578	KIAA2012	-4.43701	-13.0032
KIFA3	73920216	KIFAP3	-14.6621	-16.617
KLOTB	74750586	KLB	-14.1207	-14.9437
KLF3	12644533	KLF3	-2.41468	-13.6137
KLHL6	229462964	KLHL6	-12.5723	-15.6934
KLKB1	125184	KLKB1	-16.5807	-13.2821
K1C24	121941436	KRT24	-15.3917	-14.0462
KRA44	37999767	KRTAP4-4	-12.5979	-13.3565
LARG2	146345450	LARGE2	-14.3068	-15.603
LAS1L	73920837	LAS1L	-13.2948	-15.0069
LATS1	52783106	LATS1	-13.9621	-2.16453
LCE1D	74745322	LCE1D	-14.4354	-13.9463
LCP2	10720065	LCP2	-12.8691	-3.42654
LGSN	67465079	LGSN	-15.1089	-14.9471
LIAT1	327478504	LIAT1	-12.8434	-15.0475
LIPE	22001808	LIPG	-14.9615	-15.7826
LMBD2	74708880	LMBRD2	-2.22068	-17.6203
LMTK2	145559492	LMTK2	-13.8171	-14.3452
PCAT2	74738601	LPCAT2	-13.9717	-13.6159
LRFN2	62286951	LRFN2	-13.0377	-6.60657
AMRP	231539	LRPAP1	-2.81854	-15.7804
LRRC2	23821855	LRRC2	-2.58943	-14.917
LRC53	212286191	LRRC53	-3.61858	-15.4023
LSAMP	116242621	LSAMP	-17.7061	-16.6163
LTBP2	296439311	LTBP2	-15.7611	-17.7282
LTBP3	116242623	LTBP3	-2.31168	-14.586
LPD6B	74715711	LYPD6B	-13.4625	-5.99321
MD1L1	52783153	MAD1L1	-17.4744	-13.2447
MAGB4	6016557	MAGEB4	-16.3134	-12.7058
MAGT1	74761391	MAGT1	-13.9354	-3.23947
M3K20	313104215	MAP3K20	-15.6314	-14.6106
MARCO	17380151	MARCO	-15.5953	-11.1053
MATN3	14548113	MATN3	-13.919	-13.3276
MATN4	73920229	MATN4	-14.2662	-13.5477
MB3LB	1248310749	MBD3L2B	-15.0271	-14.8651
MCM9	387912921	MCM9	-2.70815	-14.596
MDGA1	46396459	MDGA1	-15.5386	-15.3292
MK	127116	MDK	-14.8202	-12.6703
MEP1A	205830902	MEP1A	-4.46418	-13.9069
MEPCE	74758999	MEPCE	-11.5172	-12.4102
MET25	317373346	METTL25	-15.2314	-16.9275
MFF	74725008	MFF	-14.973	-13.2829
MGME1	25452901	MGME1	-13.1726	-11.8504
MGRN1	110810435	MGRN1	-13.5733	-12.3704
MICLK	296439303	MICALCL	-13.0186	-3.47542
TRI18	22653810	MID1	-14.1303	-13.0596
MIER2	74750947	MIER2	-14.3444	-17.0675
MIO	182662411	MIOS	-13.1085	-3.65147
MITD1	74730820	MITD1	-11.8845	-11.4029
MKS1	92087008	MKS1	-16.6591	-15.9936
AF10	527504034	MLLT10	-13.5542	-15.8818
MMRN1	143811421	MMRN1	-15.2592	-13.1601
MNDA	730038	MNDA	-15.6881	-16.6451
MOV10	24638063	MOV10	-12.6825	-3.41441
PERM	129825	MPO	-15.4723	-16.374
MYP0	127721	MPZ	-14.6371	-12.9529
MROH9	74746511	MROH9	-2.5897	-16.2215
RM17	74752931	MRPL17	-18.1889	-14.7588
RT35	74708095	MRPS35	-20.2513	-15.7304
MUSC	15214091	MSC	-2.64995	-14.1457
MT1B	127367	MT1B	-12.3465	-13.5706
MTMR7	296439297	MTMR7	-15.4569	-16.4321
MYBPP	158563934	MYCBPAP	-5.5786	-16.0672
MYH15	296439498	MYH15	-15.2458	-14.8797
MYH7B	1375381535	MYH7B	-4.40156	-15.9752
MYO1B	68583739	MYO1B	-16.3791	-15.5579
MYPN	109892761	MYPN	-16.3134	-14.31
MYPOP	74759426	MYPOP	-16.6951	-14.678
NAA20	47606438	NAA20	-11.5531	-14.8197
NAA30	121948171	NAA30	-15.4322	-15.6484
NALD2	20139300	NAALAD2	-13.1754	-12.6624
CND3	30172941	NCAPG	-12.616	-16.3743
NDUS1	92090799	NDUFS1	-17.0027	-14.7583
NEBL	13124346	NEBL	-13.4243	-13.6973
NED4L	73921204	NEDD4L	-2.7649	-3.32886
NEIL3	302393810	NEIL3	-12.5469	-14.1269
NEO1	116242676	NEO1	-14.354	-12.5589
NGLY1	74732105	NGLY1	-13.6325	-14.5407
NID1	251757450	NID1	-13.2421	-13.6083
NALP2	17380148	NLRP2	-3.0029	-11.6774
NOA1	93204549	NOA1	-4.09746	-16.7134
NOS1	1709333	NOS1	-18.619	-15.8835
ATS17	296434401	NOTCH3	-14.7016	-14.5139
PEPL1	68847034	NPEPL1	-12.4853	-13.2318
NPFF2	13878604	NPFFR2	-15.7203	-17.3768
NPTN	298286871	NPTN	-16.1023	-17.0973
NR4A1	127819	NR4A1	-15.7795	-18.6198
NRG2	3914154	NRG2	-2.91799	-5.42908
FAN	209572614	NSMAF	-5.36814	-14.0107
NUSAP	74717631	NUSAP1	-15.392	-14.9886
NXPH2	62902665	NXPH2	-13.6345	-14.1724
OGFD2	156633666	OGFOD2	-11.149	-12.2063
O51V1	296439246	OR51V1	-13.2456	-12.1515
O5AS1	38372640	OR5AS1	-14.3448	-14.3126
OS9	3024310	OS9	-15.243	-2.84083
OSB10	20139128	OSBPL10	-15.7913	-15.3882
OSTM1	51316434	OSTM1	-11.1772	-2.43296
OTOP1	74713136	OTOP1	-2.41041	-13.474
OTOP2	296439281	OTOP2	-2.21151	-2.49149
OXYR	143811431	OXTR	-13.7511	-13.6119
P2RX5	209572778	P2RX5	-15.7115	-11.6525
P4HTM	32129516	P4HTM	-14.3877	-14.1633
PACN3	22256967	PACSIN3	-16.3858	-14.6604
PALB2	74727919	PALB2	-14.6306	-14.1305
PAMR1	74738221	PAMR1	-6.1221	-13.68
PAN3	341942213	PAN3	-14.3487	-12.887
PARP6	116248567	PARP6	-14.3653	-17.2694
PCDA1	13878434	PCDHA1	-13.8996	-15.0801
PCDBA	13431371	PCDHB10	-12.6441	-14.1573
PCDG7	37999836	PCDHGA7	-14.1407	-15.5105
PCNP	67460963	PCNP	-12.6782	-14.3419
PDCD5	6226219	PDCD5	-14.3842	-12.0105
PDE8B	34223714	PDE8B	-15.9673	-13.8036
PX11A	62901066	PEX11A	-14.0808	-15.0302
PEX14	6919940	PEX14	-12.8871	-13.3478
P20L1	317373307	PHF20L1	-3.25725	-2.70943
PHIP	308153472	PHIP	-6.22741	-16.2072
P4K2A	74752344	PI4K2A	-12.3514	-13.3624
P4K2B	74715788	PI4K2B	-11.1893	-14.1819
P85B	317373311	PIK3R2	-3.60523	-3.56978
PP4P1	33112243	PIP4P1	-13.4328	-14.0702
PI51C	78099088	PIP5K1C	-12.4711	-13.878
ZN687	74759771	PKDREJ	-3.73443	-12.8106
PKHL1	269849629	PKHD1L1	-17.4852	-15.0124
PKP3	20139301	PKP3	-20.0802	-2.12218
PA21B	129404	PLA2G1B	-15.3147	-15.2919
PA24F	317373489	PLA2G4F	-4.51211	-12.7674
TPA	137119	PLAT	-3.04265	-19.0277
PLD4	121944492	PLD4	-15.2053	-12.5786
PLD5	152112223	PLD5	-19.663	-16.4459
PKHA4	48474644	PLEKHA4	-14.7772	-3.67853
PNM8B	1375383930	PNMA8B	-13.6504	-13.1683
PODN	118573110	PODN	-12.6372	-14.5427
DPOE1	116241339	POLE	-2.6113	-2.44159
POLI	327478565	POLI	-14.6125	-14.0951
RPC7L	74733087	POLR3GL	-2.78703	-2.93481
POTB3	765684329	POTEB3	-17.8285	-8.07241
POTEG	313104320	POTEG	-12.8455	-16.3599
PPIL4	74760546	PPIL4	-3.00008	-12.8057
PPM1E	1375381463	PPM1E	-15.7022	-13.4168
PPME1	47606055	PPME1	-14.2083	-14.7056
PPR3B	74727837	PPP1R3B	-13.8056	-2.94063
2ABG	145559437	PPP2R2C	-14.0685	-13.3597
PRDM4	25008960	PRDM4	-14.7452	-2.57946
PRDM6	223590133	PRDM6	-12.8333	-16.4699
PREX1	148886999	PREX1	-15.2497	-2.05487
PREX2	74758897	PREX2	-4.07339	-15.8018
PRG2	281185479	PRG2	-3.30521	-13.0532
KPCZ	68067736	PRKCZ	-14.6824	-14.4413
PRR14	74733447	PRR14	-2.38346	-13.6104
PRRT4	298351807	PRRT4	-14.34	-16.7251
PSD3	160332377	PSD3	-16.1867	-12.6573
PSB4	116242733	PSMB4	-14.5313	-13.6496
PRS8	49065819	PSMC5	-15.3422	-14.6915
PTF1A	74749931	PTF1A	-13.6824	-15.0212
PD2R2	296439334	PTGDR2	-12.7974	-12.8161
FPRP	28201801	PTGFRN	-11.7276	-14.3763
PTK6	8928302	PTK6	-5.27195	-16.488
PTN1	131467	PTPN1	-14.5774	-12.7326
PTPRB	317373518	PTPRB	-3.58667	-11.4345
PTPRG	229463033	PTPRG	-16.3198	-12.2806
PUM2	41688714	PUM2	-15.1488	-13.1722
PUS7L	74733527	PUS7L	-17.2694	-19.1811
GATA	167016573	QRSL1	-2.46578	-14.8651
QTRT2	74752736	QTRT2	-12.9978	-13.7834
R3HD2	148887413	R3HDM2	-15.7838	-17.2967
RFIP1	519668675	RAB11FIP1	-14.872	-15.2921
RAB28	85700393	RAB28	-13.6297	-14.7992
RGF1A	156633608	RASGEF1A	-11.5309	-10.7815
RBM28	55976611	RBM28	-13.9914	-13.3955
RBM33	215274198	RBM33	-14.9501	-13.894
RD3L	387935359	RD3L	-3.76531	-17.218
RADI	464541	RDX	-2.94727	-16.6951
RGS19	1730186	RGS19	-15.3506	-3.03117
RICTR	74710068	RICTOR	-2.10171	-15.0612
RMD5B	29840869	RMND5B	-2.66644	-12.5574
RNF13	21362880	RNF13	-16.4026	-15.5422
RN187	332278146	RNF187	-16.2894	-15.421
RN19B	160370005	RNF19B	-17.1948	-16.5559
RN219	73917812	RNF219	-17.3385	-16.1963
RN220	74756788	RNF220	-15.2268	-15.4169
RN222	182705199	RNF222	-4.35002	-15.0851
KS6A2	90110031	RPS6KA2	-6.24784	-12.1087
KS6A6	11133131	RPS6KA6	-2.21477	-13.7083
RPKL1	74762793	RPS6KL1	-12.8803	-13.2779
RS7	49065831	RPS7	-2.31339	-14.6713
RRAGB	74747821	RRAGB	-21.2974	-11.2516
RRNAD	152125834	RRNAD1	-14.7036	-12.1834
RRP1B	296452976	RRP1B	-17.6028	-16.1416
RRP36	74751848	RRP36	-13.6664	-3.24438
RSPH3	74750415	RSPH3	-15.5519	-18.1642
RSH4A	74746178	RSPH4A	-14.7786	-3.08002
RSPRY	74731506	RSPRY1	-12.6825	-13.5099
RTCB	74753486	RTCB	-16.3632	-14.3937
RTP4	313104193	RTP4	-15.2461	-14.5413
RUN3B	74732586	RUNDC3B	-15.9795	-13.1651
RUVB2	28201890	RUVBL2	-16.8111	-14.9558
SALL4	24212387	SALL4	-15.2456	-15.056
SP130	74717977	SAP130	-4.11266	-14.0265
SYSM	23822219	SARS2	-2.24714	-12.6588
SASH1	145559526	SASH1	-13.9155	-14.247
SBK1	74762155	SBK1	-18.0595	-12.5704
SCOC	189046186	SCOC	-13.2013	-12.0809
SCUB1	145559527	SCUBE1	-12.2263	-15.8199
SCUB3	74762488	SCUBE3	-2.6317	-13.4405
SDHB	20455488	SDHB	-15.4038	-16.3879
SC31B	74762753	SEC31B	-11.1729	-13.5915
SE1L3	172045726	SEL1L3	-13.2568	-15.1483
SEMG1	134426	SEMG1	-15.0383	-15.5496
SENP1	215273882	SENP1	-15.1033	-6.34922
SENP2	143811458	SENP2	-17.7528	-13.5254
SENP5	296452962	SENP5	-16.8296	-15.1843
SEPT4	3287733	SEPTIN4	-15.9009	-15.7185
SPB12	20140145	SERPINB12	-12.913	-16.8041
SPB3	20141712	SERPINB3	-15.9687	-4.38996
SPB8	212276474	SERPINB8	-16.6096	-13.2692
SERPH	20141241	SERPINH1	-15.303	-11.3213
SETD3	74750394	SETD3	-14.7696	-13.9792
SETD5	143584285	SETD5	-12.6724	-3.39152
SMBT2	67461560	SFMBT2	-4.34011	-11.9345
SFPQ	1709851	SFPQ	-3.10649	-14.7198
SFRP1	61216811	SFRP1	-11.431	-13.0799
SH24A	74725117	SH2D4A	-14.9135	-11.634
SH3R3	146325718	SH3RF3	-16.5238	-14.828
SHAN2	254763402	SHANK2	-16.6752	-2.32151
SIGL9	25009270	SIGLEC9	-11.8825	-13.2058
SI1L2	85681894	SIPA1L2	-4.28751	-18.1357
S6OS1	296452892	SIX6OS1	-4.77836	-13.4685
SKOR1	68052265	SKOR1	-13.3487	-16.4645
S12A2	1709292	SLC12A2	-16.2482	-11.633
S12A3	313104194	SLC12A3	-14.6926	-15.094
MOT10	74751472	SLC16A10	-16.4025	-12.4889
S20A2	74735615	SLC20A2	-15.7686	-14.3204
S2546	74751740	SLC25A46	-15.5071	-15.1894
CTL2	311033462	SLC44A2	-16.9571	-15.6587
SC5A3	3334498	SLC5A3	-13.4173	-2.49599
SC5A5	12643359	SLC5A5	-12.3083	-12.5873
PCDG9	37999834	SLC8A3	-15.431	-14.3555
SO6A1	160185610	SLCO6A1	-14.838	-14.1251
SLN13	74708791	SLFN13	-13.5121	-12.8813
SLIT1	145559530	SLIT1	-4.61342	-13.3281
SLIK5	46397810	SLITRK5	-3.10039	-11.2553
SLU7	262527559	SLU7	-2.5273	-14.5625
SMRD1	238054318	SMARCD1	-14.3497	-15.5117
SMG5	84029494	SMG5	-3.76608	-12.5171
SMO	6226142	SMO	-14.4056	-16.6047
SMOX	50401688	SMOX	-19.7615	-14.4543
SMUF2	17865624	SMURF2	-13.2318	-15.4806
SNTG2	296452909	SNTG2	-13.5415	-16.2072
SPN1	74735576	SNUPN	1.90715	-2.33908
SNX13	24418867	SNX13	-2.23373	-3.57743
SNX18	215273942	SNX18	-2.42606	-14.7971
SNX27	166214988	SNX27	-15.1863	-14.9353
SNX9	12643956	SNX9	-15.3285	-12.5622
SP3	30923147	SP3	-13.6232	-15.5857
S31A6	74747270	SPATA31A6	-16.122	-15.9894
SPHK1	17369329	SPHK1	-3.99389	-11.1631
SPON1	52783472	SPON1	-2.20104	-16.8981
SPY2	13124551	SPRY2	-15.5882	-14.9944
SPTC2	6685580	SPTLC2	-15.3515	-14.7701
SRCAP	296452947	SRCAP	-3.31012	-15.1373
SRP19	115502457	SRP19	-15.4428	-12.3087
SRPX	2498958	SRPX	-2.59766	-11.0399
SSX1	3915027	SSX1	-16.0589	-13.6147
SIAT6	1705561	ST3GAL3	-13.8901	-15.2449
STAP2	229462752	STAP2	-12.5559	-14.3773
STAU2	1373045322	STAU2	-15.3167	-16.2891
STEA4	74748242	STEAP4	-13.9057	-13.7049
STK24	13626607	STK24	-12.7649	-12.6767
STK31	143811463	STK31	-14.3209	-11.4372
STRAB	74762722	STRADB	-14.4128	-15.6123
STRN4	152031693	STRN4	-12.9332	-17.3341
STT3B	74715800	STT3B	-2.70108	-14.4882
STX18	17369347	STX18	-14.8309	-16.0274
SGT1	62512186	SUGT1	-14.0209	-16.4699
ST1C4	92087007	SULT1C4	-10.7655	-13.9711
SUV91	25091290	SUV39H1	-2.51325	-3.82463
SYBU	110283010	SYBU	-16.5537	-14.1429
SYT13	74749900	SYT13	-13.7676	-17.3894
SYT8	327478607	SYT8	-16.3197	-12.4132
TACD2	160113102	TACSTD2	-2.55555	-16.6545
TAF2	145559533	TAF2	-17.0407	-11.9394
TBC30	172046608	TBC1D30	-15.9511	-15.4745
TBCD4	67473227	TBC1D4	-14.0387	-16.382
TBL1X	226693612	TBL1X	-14.9034	-14.4729
TBX20	334302934	TBX20	-13.7337	-13.7889
TCF20	92090378	TCF20	-3.19051	-3.38101
TCHP	74733103	TCHP	-17.0952	-3.65688
TEKT4	74730916	TEKT4	-15.1557	-13.5986
EXTL3	6166159	TES	14.4531	-15.6623
AP2A	135302	TFAP2A	-17.2677	-17.4492
TGFB3	135684	TGFB3	-15.3879	-16.0537
TF2LX	44888510	TGIF2LX	-15.3014	-12.8276
TGM1	57015359	TGM1	-2.55486	-14.4802
THSD4	166229088	THSD4	-15.0744	-13.8219
TIGD5	384872678	TIGD5	-11.275	-14.3591
TKFC	311033370	TKFC	-14.3639	-11.3982
TLR3	20140422	TLR3	-12.2288	-16.5951
TM232	298352706	TMEM232	-17.7208	-16.2198
TM11E	57015324	TMPRSS11E	-14.6092	-16.1246
TNAP3	112894	TNFAIP3	-16.3109	-16.1476
TNR19	21264102	TNFRSF19	-16.4659	-15.6522
TNR6A	296452846	TNRC6A	-15.3963	-12.2512
TNR6B	229904901	TNRC6B	-17.7147	-14.9314
TOP2A	13959709	TOP2A	-11.7757	-3.22559
TOPB1	296453012	TOPBP1	-4.74618	-16.1573
TPP2	34223721	TPP2	-15.7153	-16.2442
TPST2	6686027	TPST2	-14.4873	-13.4631
TRA2A	4033480	TRA2A	-14.0606	-16.3311
TRI75	187663991	TRIM75P	-15.1646	-18.1357
TRPS1	20140909	TRPS1	-15.7216	-2.34848
TSN1	12643622	TSPAN1	-16.4866	-14.8878
TSPY2	189036884	TSPY2	-11.2504	-15.5193
TSYL1	209572711	TSPYL1	-3.05049	-13.801
TTC1	12585378	TTC1	-15.42	-18.2899
TT30A	224471874	TTC30A	-12.1606	-15.2562
TTL11	928505925	TTLL11	-13.1971	-16.6579
TTLL7	73920151	TTLL7	-2.15421	-4.14514
STPAP	126302611	TUT1	-17.8849	-13.4855
UBS3A	10720330	UBASH3A	-15.1085	-15.6624
UBXN6	30913412	UBXN6	-16.7001	-18.1357
ULBP3	47605922	ULBP3	-14.1253	-13.1098
ULK2	296453001	ULK2	-12.7973	-4.52252
UNC5D	54036576	UNC5D	-2.94653	-17.4243
UNC4	189037644	UNCX	-12.3371	-15.2259
U17LL	449061961	USP17L21	-15.414	-16.644
UBP36	1375383939	USP36	-2.77175	-14.9817
UBP42	322510098	USP42	-15.064	-17.4691
VAC14	121940040	VAC14	-15.1545	-12.9962
SYVC	12644177	VARS	-15.7037	-15.1091
VAT1L	52783098	VAT1L	-18.156	-2.18298
VGF	206729943	VGF	-14.6636	-12.8794
VIPR2	2506490	VIPR2	-11.9706	-2.27247
VPS18	23396938	VPS18	-16.3162	-18.9527
VPS53	74746777	VPS53	-2.92063	-17.0086
VPS72	2499159	VPS72	-14.6803	-13.5293
VSTM4	334302923	VSTM4	-15.3989	-14.1933
VWA2	74722595	VWA2	-2.05041	-12.0988
WDR55	296453035	WDR55	-15.2464	-15.3905
WDR62	308153671	WDR62	-18.2078	-17.3334
WDR7	73920974	WDR7	-14.3105	-14.4542
WDR76	313104049	WDR76	-14.5863	-2.11951
WDR93	74737189	WDR93	-17.2728	-12.9075
WNK4	41688789	WNK4	-3.3919	-12.9503
WNT3A	20532424	WNT3A	-14.5505	-12.5906
WNT4	20532425	WNT4	-15.5958	-2.28529
YBOX3	97536050	YBX3	-14.2111	-4.2622
ZAP70	1177044	ZAP70	-17.3215	-16.3232
ZAR1L	187671929	ZAR1L	-14.2347	-15.4344
ZBTB4	46577564	ZBTB4	-5.61011	-3.36438
ZBT49	296453078	ZBTB49	-4.63301	-12.8267
ZC11A	73622099	ZC3H11A	-15.854	-17.945
ZFP2	74758715	ZFP2	-13.6668	-15.3609
ZFP37	257051078	ZFP37	-5.14676	-16.6891
ZFR	162416228	ZFR	-12.097	-16.6484
ZMYM1	74743897	ZMYM1	-13.391	-15.9029
ZMYM2	17369677	ZMYM2	-2.20294	-2.11002
ZN132	212276481	ZNF132	-16.4735	-16.7711
ZN160	296453072	ZNF160	-13.861	-16.2021
ZN169	259016472	ZNF169	-12.2479	-15.872
ZNF17	229485310	ZNF17	-15.6963	-16.2502
ZN235	215274192	ZNF235	-15.795	-14.4815
ZN239	251757424	ZNF239	-13.9387	-13.2358
ZN250	50403721	ZNF250	-13.0633	-17.3114
ZN300	20141015	ZNF300	-13.6431	-14.6317
ZN311	143758539	ZNF311	-2.80219	-2.82391
ZN33A	11140929	ZNF33A	-16.5929	-2.00106
ZN345	11136080	ZNF345	-14.3703	-16.4418
ZN394	81175102	ZNF394	-14.9526	-12.1478
ZN433	30173446	ZNF433	-2.22314	-3.89587
ZN451	37999825	ZNF451	-14.5229	-2.26646
ZN473	51702187	ZNF473	-4.29427	-3.22137
ZN491	51316965	ZNF491	-16.4026	-13.3267
ZN493	145559547	ZNF493	-15.9156	-15.401
ZN502	45477319	ZNF502	-17.0773	-13.2835
Z518B	166979949	ZNF518B	-15.6399	-17.2397
ZN519	296453045	ZNF519	-16.3347	-15.2884
ZN547	74762478	ZNF547	-16.3864	-17.2447
ZN549	311033505	ZNF549	-5.29192	-3.38319
ZN574	125991263	ZNF574	-13.791	-16.3376
ZN597	71153482	ZNF597	-16.0653	-15.2194
PRIC2	85701877	ZNF630	-2.41491	-16.7663
ZN655	116242863	ZNF655	-12.0366	-13.8559
ZN660	74762291	ZNF660	-14.9579	-15.6539
ZN662	74758793	ZNF662	-15.6445	-10.9809
ZN668	306526260	ZNF668	-16.1123	-16.2291
ZN716	380865487	ZNF716	-14.397	-13.4282
ZN717	189041707	ZNF717	-14.4878	-15.4397
ZN723	1338308543	ZNF723	-3.06769	-13.276
AKAP6	116241243	ZNF727	-4.44652	-2.65533
ZN750	110825759	ZNF750	-13.0659	-15.9281
ZN765	205639967	ZNF765	-4.60998	-18.6107
ZN785	205636135	ZNF785	-14.4357	-14.5915
ZN793	527504072	ZNF793	-15.551	-13.0865
ZN814	298352474	ZNF814	-7.03736	-3.1739
RGS20	18266795	ZNF829	13.9379	-13.6194
ADCY3	118572618	ZNF84	-14.0405	-16.126
ZN865	322967615	ZNF865	-3.49356	-14.4744
U2AFL	2833265	ZRSR2P1	-16.3675	-15.3907
ZSC23	121949042	ZSCAN23	-3.21573	-17.5381
